# Supplementary material for: An Analysis of the Relationship between the Learning Process and Learning Motivation Profiles of Japanese Pharmacy Students Using Structural Equation Modeling
Source: Pharmacy (Basel). 2018 Apr 23;6(2):35. doi: 10.3390/pharmacy6020035 (PMC6024982; doi:10.3390/pharmacy6020035)
Supplement: Supplementary File 1 [file pharmacy-06-00035-s001.zip]

Archive with 1 entries (1 files):
- pharmacy-279126-SI.pdf
